# Supplementary material for: A scoping review of studies using observational data to optimise dynamic treatment regimens
Source: BMC Med Res Methodol. 2021 Feb 22;21:39. doi: 10.1186/s12874-021-01211-2 (PMC7898728; doi:10.1186/s12874-021-01211-2)
Supplement: Supplementary file 2 — Additional file 2. Extracted data for individual studies. [file 12874_2021_1211_MOESM2_ESM.xls]

## Sheet: additional file 1
											Included methods
Author/s	Title	Publication	Year published	Clinical area	Outcome type	Participants	Funding source/s	Clinical focus	Source	Statistical method/s	Missing data	Model evaluation	Covariate selection	Sensitivity analysis	Software
Agniel et al.	Identifying optimal level-of-care placement decisions for adolescent substance use treatment.	Drug and Alcohol Dependence	2020	Mental health	Continuous	10131	Public	Yes	PubMed	QL; IPW	+	+	+	-	No
Arjas & Saarela	Optimal dynamic regimes: presenting a case for predictive inference.	International Journal of Biostatistics	2010	HIV/AIDS	Continuous	2179	Not reported	No	PubMed	PGF	+	+	-	-	No
Barrett et al.	Doubly robust estimation of optimal dynamic treatment regimes.	Statistics in Biosciences	2014	Cardiovascular disease	Continuous	303	Public	No	PubMed	GE; RR	-	-	-	-	No
Boatman & Vock	Estimating the causal effect of treatment regimes for organ transplantation.	Biometrics	2018	Organ transplantation	Time-to-event	13039	Public	No	PubMed	IPW	-	+	+	-	R
Cain et al.	Using observational data to emulate a randomized trial of dynamic treatment-switching strategies: an application to antiretroviral therapy.	International Journal of Epidemiology	2016	HIV/AIDS	Time-to-event	2001	Public	No	PubMed	IPW	-	-	-	+	No
Cain et al.	When to start treatment? A systematic approach to the comparison of dynamic regimes using observational data.	International Journal of Biostatistics	2010	HIV/AIDS	Time-to-event	4237	Public	No	PubMed	IPW	-	-	-	+	No
Cain et al.	When to initiate combination antiretroviral therapy to reduce mortality and AIDS-defining illness in HIV-infected persons in developed countries; an observational study	Annals of Internal Medicine	2011	HIV/AIDS	Time-to-event	20971	Public	Yes	References	IPW	-	-	+	+	No
Cole et al.	Accounting for leadtime in cohort studies: evaluating when to initiate HIV therapies.	Statistics in Medicine	2004	HIV/AIDS	Time-to-event	1670	Public	No	References	MI	+	-	-	+	No
Edwards et al.	Sensitivity analyses for misclassification of cause of death in the parametric G-formula.	American Journal of Epidemiology	2018	HIV/AIDS	Time-to-event	3882	Public	No	PubMed	PGF	+	+	-	+	No
Edwards et al.	Age at entry into care, timing of antiretroviral therapy initiation, and 10-year mortality among HIV-seropositive adults in the United States.	Clinical Infectious Diseases	2015	HIV/AIDS	Binary	3532	Public	Yes	References	PGF	+	-	+	-	No
Funk et al.	Timing of HAART initiation and clinical outcomes in human immunodeficiency virus type 1 seroconverters.	Archives of Internal Medicine	2011	HIV/AIDS	Time-to-event	9455	Public	Yes	References	IPW	-	-	+	+	No
Garcia-Alenix et al.	Immediate versus deferred initiation of androgen deprivation therapy in prostate cancer patients with PSA-only relapse. An observational follow- up study.	European Journal of Cancer	2015	Cancer (prostate)	Time-to-event	2096	Public	Yes	References	IPW	-	-	+	+	No
Guan et al.	Bayesian nonparametric policy search with application to periodontal recall intervals.	Journal of the American Statistical Association	2019	Dental health	Continuous	24731	Not reported	No	PubMed	PGF	+	+	-	+	R
Henderson et al.	Regret-regression for optimal dynamic treatment regimes.	Biometrics	2010	Thrombosis	Continuous	303	Not reported	No	References	RR	-	+	-	+	No
Hernan et al.	Comparison of dynamic treatment regimes via inverse probability weighting.	Basic & Clinical Pharmacology & Toxicology	2006	HIV/AIDS	Time-to-event	2344	Public	No	PubMed	IPW	+	-	-	-	No
Hu & Hogan	Causal comparative effectiveness analysis of dynamic continuous-time treatment initiation rules with sparsely measured outcomes and death.	Biometrics	2019	HIV/AIDS	Continuous	1962	Public	No	PubMed	IPW	+	+	-	+	R
Huang & Ning	Analysis of multi-stage treatments for recurrent diseases.	Statistics in Medicine	2012	Cancer (other)	Time-to-event	674	Public	No	References	QL	-	-	+	+	No
Huang et al.	Timing matters: real-world effectiveness of early combination of biologic and conventional synthetic disease-modifying antirheumatic drugs for treating newly diagnosed polyarticular course juvenile idiopathic arthritis.	RMD open	2020	Arthritis	Binary	465	Public	Yes	PubMed	PGF	+	+	+	+	No
Johnson et al.	Causal inference on electronic health records to assess blood pressure treatment targets: an application of the parametric g formula.	Proceedings of the Pacific Symposium on Biocomputing, January 3-7, 2018	2018	Cardiovascular disease	Time-to-event	218217	Not reported	Yes	PubMed	PGF	-	-	-	-	No
Kitahata et al.	Effect of early versus deferred antiretroviral therapy for HIV on survival	New England Journal of Medicine	2009	HIV/AIDS	Time-to-event	9155	Public	Yes	References	IPW	-	+	+	+	No
Krakow et al.	Tools for the precision medicine era: how to develop highly personalized treatment recommendations from cohort and registry data using Q-learning.	American Journal of Epidemiology	2017	Cancer (blood)	Binary	9563	Public; Non-profit	No	PubMed	QL	+	+	+	+	No
Kreif et al.	Exploiting nonsystematic covariate monitoring to broaden the scope of evidence about the causal effects of adaptive treatment strategies.	Biometrics	2020	Diabetes	Time-to-event	51179	Public	No	PubMed	IPW	+	-	+	+	R
Lavori et al.	Causal estimation of time-varying treatment effects in observational studies: application to depressive disorder.	Statistics in Medicine	1994	Mental health	Time-to-event	359	Non-profit	No	References	Propensity score adjustment	-	-	-	-	No
Li et al.	A global logrank test for adaptive treatment strategies based on observational studies.	Statistics in Medicine	2013	Mental health	Time-to-event	100517	Not reported	No	PubMed	IPW	-	-	-	-	No
Liu et al.	Deep reinforcement learning for dynamic treatment regimes on medical registry data.	Proceedings of 2017 IEEE International Conference on Healthcare Informatics, 23-26 August, 2017	2017	Cancer (blood)	Continuous	6021	Not reported	No	PubMed	QL	+	-	-	-	No
Liu et al.	Learning the dynamic treatment regimes from medical registry data through deep Q-network.	Scientific Reports	2019	Cancer (blood)	Continuous	6021	Public	No	PubMed	QL	-	+	-	-	No
Lodi et al.	Comparative effectiveness of immediate antiretroviral therapy versus CD4-based initiation in HIV-positive individuals in high-income countries: observational cohort study.	Lancet HIV	2015	HIV/AIDS	Time-to-event	55826	Public	Yes	References	PGF	-	+	+	+	No
Lu & Johnson	Direct estimation for adaptive treatment length policies: methods and application to evaluating the effect of delayed PEG insertion.	Biometrics	2017	Neurological disease	Time-to-event	710	Public	No	PubMed	PGF; IPW	+	-	+	+	R
Moodie et al.	A cure-rate model for Q-learning: estimating an adaptive immunosuppressant treatment strategy for allogeneic hematopoietic cell transplant patients.	Biometrical Journal	2019	Cancer (blood)	Time-to-event	9563	Public	No	PubMed	QL	+	+	+	-	R
Moodie et al.	Demystifying optimal dynamic treatment regimes.	Biometrics	2007	HIV/AIDS	Continuous	2179	Public; Non-profit	No	PubMed	GE; IMOR	+	-	+	-	R
Moore et al.	Causal Inference in epidemiological studies with strong confounding.	Statistics in Medicine	2012	Lung disease	Continuous	195	Not reported	No	References	IPW	+	+	+	-	No
Murphy et al.	Marginal Mean Models for Dynamic Regimes.	Journal of the American Statistical Association	2001	Mental health	Continuous	579	Public	No	PubMed	IPW	-	-	+	-	No
Nabi et al.	Estimation of personalized effects associated with causal pathways.	Proceedings of the thirty-fourth Conference on Uncertainty in Artificial Intelligence Aug 6-10, 2018	2018	HIV/AIDS	Continuous	50000	Public	No	PubMed	QL; GE; IPW; PGF	-	+	-	-	No
Neugebauer et al.	A case study of the impact of data-adaptive versus model-based estimation of the propensity scores on causal inferences from three inverse probability weighting estimators.	International Journal of Biostatistics	2016	Diabetes	Time-to-event	51179	Public	No	PubMed	IPW	-	-	-	-	No
Neugebauer et al.	Dynamic marginal structural modeling to evaluate the comparative effectiveness of more or less aggressive treatment intensification strategies in adults with type 2 diabetes.	Pharmacoepidemiology and Drug Safety	2012	Diabetes	Time-to-event	51179	Public	No	PubMed	IPW	+	-	-	+	No
Neugebauer et al.	Impact of specific glucose-control strategies on microvascular and macrovascular outcomes in 58,000 adults with type 2 diabetes.	Diabetes Care	2013	HIV/AIDS	Time-to-event	58671	Public	Yes	References	IPW	+	-	+	+	No
Neugebauer et al.	Targeted learning in real-world comparative effectiveness research with time- varying interventions.	Statistics in Medicine	2014	Diabetes	Time-to-event	51179	Public	No	References	TMLE	+	-	+	-	R
Petersen et al.	Individualized treatment rules: generating candidate clinical trials.	Statistics in Medicine	2007	HIV/AIDS	Continuous	133	Public	No	References	IPW	-	+	+	-	No
Petersen et al.	Long-term consequences of the delay between virologic failure of highly active antiretroviral therapy and regimen modification.	AIDS	2008	HIV/AIDS	Time-to-event	982	Public	Yes	References	IPW	-	-	+	+	No
Petersen et al.	Targeted maximum likelihood estimation for dynamic and static longitudinal marginal structural working models.	Journal of Causal Inference	2014	HIV/AIDS	Binary	2627	Public; Non-profit	No	References	TMLE	-	-	-	-	No
Rosthoj et al.	Estimation of optimal dynamic anti-coagulation regimes from observational data: a regret-based approach.	Statistics in Medicine	2006	Thrombosis	Continuous	303	Public	No	References	RR	-	-	+	+	No
Schomaker et al.	Using longitudinal targeted maximum likelihood estimation in complex settings with dynamic interventions.	Statistics in Medicine	2019	HIV/AIDS	Continuous	2604	Public	No	PubMed	TMLE; PGF	-	+	+	-	R
Schomaker et al.	Growth and mortality outcomes for different antiretroviral therapy initiation criteria in children aged 1-5 years: a causal modelling analysis.	Epidemiology	2016	HIV/AIDS	Time-to-event	5826	Public	Yes	References	PGF	+	+	+	+	No
Schomaker et al.	Optimal timing of antiretroviral treatment initiation in HIV-positive children and adolescents: a multiregional analysis from Southern Africa, West Africa and Europe.	International Journal of Epidemiology	2017	HIV/AIDS	Time-to-event	20576	Public; Non-profit	Yes	References	PGF	+	+	+	+	No
Schomaker et al.	When to start antiretroviral therapy in children aged 2-5 years: a collaborative causal modelling analysis of cohort studies from Southern Africa.	PLoS Medicine	2013	HIV/AIDS	Binary	2934	Public	Yes	References	PGF	+	+	+	+	No
Shen et al.	Estimation of the optimal regime in treatment of prostate cancer recurrence from observational data using flexible weighting models.	Biometrics	2017	Cancer (prostate)	Time-to-event	2781	Public	No	PubMed	IPW	+	-	-	-	No
Shepherd et al.	Comparing results from multiple imputation and dynamic marginal structural models for estimating when to start antiretroviral therapy.	Statistics in Medicine	2016	HIV/AIDS	Time-to-event	12708	Public	No	PubMed	MI; IPW	-	-	+	+	R
Shepherd et al.	Estimating the optimal CD4 count for HIV-infected persons to start antiretroviral therapy.	Epidemiology	2010	HIV/AIDS	Continuous	1034	Public	Yes	References	IPW	-	-	+	+	No
Simoneau et al.	Adaptive treatment strategies with survival outcomes: an application to the treatment of type 2 diabetes using a large observational database.	American Journal of Epidemiology	2020	Diabetes	Time-to-event	47479	Public	No	PubMed	QL	+	+	+	+	R
Simoneau et al.	Estimating optimal dynamic treatment regimes with survival outcomes.	Journal of the American Statistical Association	2020	Arthritis	Time-to-event	488	Public	No	References	dWOLS	+	-	-	+	R
Sofrygin et al.	Targeted learning with daily EHR data.	Statistics in Medicine	2019	Diabetes	Time-to-event	51179	Public	No	PubMed	TMLE	+	+	+	+	R
Sterne et al.	Timing of initiation of antiretroviral therapy in AIDS-free HIV-1-infected patients: a collaborative analysis of 18 HIV cohort studies.	Lancet	2009	HIV/AIDS	Time-to-event	45691	Public	Yes	References	MI	-	-	-	+	No
Tao & Wang	Adaptive contrast weighted learning for multi-stage multi-treatment decision-making.	Biometrics	2017	Cancer (esophageal)	Categorical	1170	Not reported	No	PubMed	QL	+	-	+	+	R
Taubman et al.	Intervening on risk factors for coronary heart disease: an application of the PGF.	International Journal of Epidemiology	2009	Cardiovascular disease	Binary	78746	Public	No	PubMed	PGF	-	+	-	+	SAS
van der Laan & Petersen	Statistical learning of origin-specific statically optimal individualized treatment rules.	International Journal of Biostatistics	2007	HIV/AIDS	Continuous	133	Not reported	No	PubMed	IPW	-	+	+	+	No
van Geloven et al.	The effect of treatment delay on time-to-recovery in the presence of unobserved heterogeneity.	Biometrical Journal	2020	Reproductive medicine	Time-to-event	1986	Public	No	PubMed	Frailty model	-	-	-	-	R
Wallace et al.	Reward ignorant modeling of dynamic treatment regimes.	Biometrical Journal	2018	Thrombosis	Binary	1732	Public	No	PubMed	Reward ignorant modelling	+	+	-	-	R
Wang et al.	Adaptive treatment strategies for chronic conditions: shared-parameter G-estimation with an application to rheumatoid arthritis.	Biostatistics	2020	Arthritis	Continuous	583	Public	No	PubMed	GE	+	+	-	-	R
Young et al.	Comparative effectiveness of dynamic treatment regimes: an application of the parametric G-formula.	Statistics in Biosciences	2011	HIV/AIDS	Time-to-event	8392	Public	No	PubMed	PGF	-	+	-	+	SAS
Zajonc	Bayesian inference for dynamic treatment regimes: mobility, equity, and efficiency in student tracking.	Journal of the American Statistical Association	2012	Mental health	Continuous	44696	Not reported	No	References	Bayesian	+	+	+	+	No
Zhang et al.	Comparing the effectiveness of dynamic treatment strategies using electronic health records: an application of the parametric G-formula to anemia management strategies.	Health Services Research	2018	Renal disease	Time-to-event	156945	Non-profit	Yes	PubMed	PGF	+	+	-	+	SAS
Zhang et al.	Comparative effectiveness of two anemia management strategies for complex elderly dialysis patients.	Medical Care	2014	Renal disease	Time-to-event	22474	Public	Yes	References	IPW	-	-	+	+	No
Zhao et al.	Constructing dynamic treatment regimes with shared parameters for censored data.	Statistics in Medicine	2020	Cardiovascular disease	Time-to-event	2236	Public	No	References	QL; OWL	+	+	-	+	R
ACWL: adaptive contrast weighted learning; AIDS: acquired immune deficiency syndrome; dWOLS: dynamic weighted ordinary least squares; EHR: electronic health records; GE: G-estimation;
HIV: human immunodeficiency virus; IPW: inverse probability weighting; IMOR: iterative minimization for optimal regimes; MI: multiple-imputation;
OWL: outcome-weighted learning; RR: regret regression; PGF: parametric G-formula; QL: Q-learning; TMLE: targeted maximum likelihood (minimum loss-based) estimation
